# Supplementary material for: Investigating the Associations Between Hmga2 Overexpression, R-Loop Reduction, and Bone Loss in Aging Mice
Source: Medicina (Kaunas). 2025 Apr 29;61(5):820. doi: 10.3390/medicina61050820 (PMC12113323; doi:10.3390/medicina61050820)
Supplement: Supplementary file 1 [file medicina-61-00820-s001.zip]

Archive with 5 entries (5 files):
- Supplementary Figure_1.jpg
- Supplementary Table_1 The numerical data of the level of BMD..xlsx
- Supplementary Table_2 The numerical data of the level of BVTV..xlsx
- Supplementary Table_3 The numerical data of the level of Serum CTX-1..xlsx
- Supplementary Table_4 The numerical data of the level of Serum PINP..xlsx
