# Supplementary material for: Investigating the Associations Between Hmga2 Overexpression, R-Loop Reduction, and Bone Loss in Aging Mice
Source: Medicina (Kaunas). 2025 Apr 29;61(5):820. doi: 10.3390/medicina61050820 (PMC12113323; doi:10.3390/medicina61050820)
Supplement: Supplementary file 1 [file medicina-61-00820-s001.zip › Supplementary Table_1 The numerical data of the level of BMD..xlsx]

## Sheet: Sheet1
Supplementary Table_1: The numerical data of the level of BMD (g/cm3).
	Sample_1	Sample_3	Sample_3	Sample_4	Sample_5	Mean value	SD	statistical tests
AAV-Vector	19.593	17.791	19.241	17.127	17.057	18.1618	1.06225	0.00013503
AAV-HA-Hmga2	29.825	31.313	29.433	28.876	31.312	30.1518	0.90789
