# Supplementary material for: Investigating the Associations Between Hmga2 Overexpression, R-Loop Reduction, and Bone Loss in Aging Mice
Source: Medicina (Kaunas). 2025 Apr 29;61(5):820. doi: 10.3390/medicina61050820 (PMC12113323; doi:10.3390/medicina61050820)
Supplement: Supplementary file 1 [file medicina-61-00820-s001.zip › Supplementary Table_2 The numerical data of the level of BVTV..xlsx]

## Sheet: Sheet1
Supplementary Table_2: The numerical data of the level of BV/TV(%).
	Sample_1	Sample_3	Sample_3	Sample_4	Sample_5	Mean value	SD	statistical tests
AAV-Vector	8.125	10.104	10.094	8.417	10.52	9.452	0.980821	4.42994e-05
AAV-HA-Hmga2	21.821	20.681	21.787	17.819	21.858	20.6445	1.45485
