# Supplementary material for: Investigating the Associations Between Hmga2 Overexpression, R-Loop Reduction, and Bone Loss in Aging Mice
Source: Medicina (Kaunas). 2025 Apr 29;61(5):820. doi: 10.3390/medicina61050820 (PMC12113323; doi:10.3390/medicina61050820)
Supplement: Supplementary file 1 [file medicina-61-00820-s001.zip › Supplementary Table_3 The numerical data of the level of Serum CTX-1..xlsx]

## Sheet: Sheet1
Supplementary Table_3: The numerical data of the level of Serum CTX-1 (pg/ul).
	Sample_1	Sample_3	Sample_3	Sample_4	Sample_5	Mean value	SD	statistical tests
AAV-Vector	5.07069	5.61417	5.14015	6.19526	7.09684	5.82342	0.753274	0.00100516
AAV-HA-Hmga2	2.60159	1.68847	2.56505	1.72847	2.00691	2.1181	0.361081
