# Supplementary material for: Investigating the Associations Between Hmga2 Overexpression, R-Loop Reduction, and Bone Loss in Aging Mice
Source: Medicina (Kaunas). 2025 Apr 29;61(5):820. doi: 10.3390/medicina61050820 (PMC12113323; doi:10.3390/medicina61050820)
Supplement: Supplementary file 1 [file medicina-61-00820-s001.zip › Supplementary Table_4 The numerical data of the level of Serum PINP..xlsx]

## Sheet: Sheet1
Supplementary Table_4: The numerical data of the level of Serum PINP (pg/ul).
	Sample_1	Sample_3	Sample_3	Sample_4	Sample_5	Mean value	SD	statistical tests
AAV-Vector	4.20977	3.2011	3.09907	4.1811	4.09361	3.75693	0.498009	1.13379e-05
AAV-HA-Hmga2	8.36323	7.35952	7.28775	8.40786	7.39202	7.76208	0.510372
